# Supplementary material for: Modelling Divergent Thinking as a Mediator Between Artificial Intelligence Cognitive Stimulation and EFL Learners’ Cognitive Creativity
Source: J Intell. 2026 Jul 5;14(7):139. doi: 10.3390/jintelligence14070139 (PMC13413378; doi:10.3390/jintelligence14070139)
Supplement: Supplementary file 1 [file jintelligence-14-00139-s001.zip]

Archive with 1 entries (1 files):
- jintelligence-4248789-supplementary.pdf
